# Supplementary material for: Linkage Analysis and Multi-Locus Genome-Wide Association Studies Identify QTNs Controlling Soybean Plant Height
Source: Front Plant Sci. 2020 Feb 14;11:9. doi: 10.3389/fpls.2020.00009 (PMC7033546; doi:10.3389/fpls.2020.00009)
Supplement: Supplementary file 2 [file Table_1.xlsx]

## Sheet: Sheet1
Table S1 Detailed information of 48 QTLs from linkage analysis
QTL	Environment	Chromosome	Position	LeftMarker	RightMarker	LOD	PVE (%)	Add	LeftCI	RightCI	Method
qPH-D1a-1	E1/E2	1	136/135	AZ302047	satt402	8.56/7.77	4.56/2.50	10.78/14.66	131.5/130.5	141.5/139.5	IM
qPH-D1a-2	E1/E2/E5/E7/E5	1	51/50/56/54/56	Sat_413	Sat_160	2.83/5.27/4.75/3.65/4.75	4.54/2.52/2.64/5.71/2.64	12.18/16.28/17.27/17.56/17.27	37.5/45.5/51.5/50.5/51.5	56.5/54.5/60.5/58.5/60.5	IM/IM/IM/IM/ICIM
qPH-D1a-3	E1/E2/E1/E2	1	120/120/119/120	satt515	AZ302047	7.91/8.35/4.90/2.64	3.18/1.60/9.38/3.22	9.25/11.92/6.33/5.14	116.5/116.5/113.5/113.5	123.5/123.5/123.5/125.5	IM/IM/ICIM/ICIM
qPH-D1b-1	E3	2	33	sat_096	sat_289	6.05/3.58	8.73/8.43	14.87/13.30	25.5/24.5	38.5/39.5	IM/ICIM
qPH-N-1	E7	3	18/19	Sat_166	Satt584	3.68/2.88	2.15/2.53	19.79/16.51	16.5	20.5	IM/ICIM
qPH-N-2	E1/E3/E3	3	24/22/22	Satt584	Satt660	3.14/2.92/2.92	1.12/1.45/1.75	-8.28/9.67/9.67	19.5/21.5/21.5	28.5	IM/IM/ICIM
qPH-C1-1	E1/E2/E2	4	7/12/11	Satt713	satt565	3.79/13.46/10.84	1.91/2.74/19.55	6.95/15.47/12.80	0/7.5/6.5	14.5/15.5/14.5	IM/IM/ICIM
qPH-C1-2	E2	4	32	satt565	satt396	7.0496	2.4472	15.1447	28.5	35.5	IM
qPH-A1-1	E2	5	39	sat_171	SOYNOD26A	3.2286	0.6987	8.0254	30.5	47.5	IM
qPH-A1-2	E1	5	21	satt276	sat_171	3.3204	1.9758	6.9717	10.5	30.5	IM
qPH-C2-1	E1	6	45/47	sat_246	satt376	5.07/3.76	2.43/9.31	9.94/7.86	40.5/42.5	48.5/51.5	IM/ICIM
qPH-C2-2	E2	6	88	satt202	satt371	3.7584	0.6642	8.0867	77.5	93.5	IM
qPH-C2-3	E1	6	17	satt316	satt277	5.5051	4.6268	11.6875	11.5	21.5	IM
qPH-C2-4	E2	6	120	satt681	satt281	2.8236	0.5804	7.3207	114.5	125.5	IM
qPH-M-1	E8	7	74	Sat_226	satt536	2.9004	3.6598	-8.1224	63.5	84.5	IM
qPH-M-2	E1/E2	7	93/95	satt626	satt245	3.42/2.91	1.33/0.55	5.91/6.92	84.5/88.5	100	IM
qPH-M-3	E2	7	14	sat_389	satt210	6.4229	2.1418	14.1939	9.5	20.5	IM
qPH-M-4	E1	7	25	satt210	satt346	2.8269	0.7887	4.8536	13.5	30.5	IM
qPH-M-5	E2	7	44	satt346	Sat_226	3.144	0.9942	9.0635	33.5	53.5	IM
qPH-A2-1	E2/E7/E7	8	30/28/28	satt119	sat_406	2.97/3.13/3.13	1.13/4.31/6.93	13.12/16.38/16.38	24.5/14.5/14.5	35.5/31.5/31.5	IM/IM/ICIM
qPH-A2-2	E1/E2	8	71/70	satt424	satt233	4.45/6.87	2.27/1.64	7.55/11.65	64.5/65.5	79/75.5	IM
qPH-A2-3	E2	8	48	sat_406	satt424	4.3217	1.7873	13.6955	42.5	56.5	IM
qPH-A2-4	E2	8	8	satt378	satt119	3.0037	0.833	9.0935	0	14.5	IM
qPH-K-1	E1/E2	9	11/12	Sat_087	Satt167	4.18/6.50	3.06/2.58	9.23/15.44	4.5/7.5	16.5/15.5	IM
qPH-K-2	E1/E2	9	52	Sat_243	satt673	3.30/3.02	3.76/1.63	-9.61/-11.52	47.5/46.5	55.5	IM
qPH-O-1	E2	10	9	Sat_303	Satt633	4.0434	1.3477	10.9027	2.5	13.5	IM
qPH-O-2	E1/E2	10	43/42	satt479	Sat_341	4.25/5.52	3.99/2.52	10.68/14.98	36.5/37.5	48.5/46.5	IM
qPH-B1-1	E1/E2/E2	11	37/36/36	satt197	sat_123	5.15/7.27/4.86	3.99/2.12/9.79	12.07/15.44/10.64	31.5/32.5/26.5	41.5/39.5/41.5	IM/IM/ICIM
qPH-H-1	E1/E2/E1	12	13/15/12	Satt181	satt434	7.00/6.50/4.84	2.33/1.02/7.04	8.41/10.05/5.82	10.5/11.5/6.5	16.5/19/17.5	IM/IM/ICIM
qPH-F-1	E2/E5/E6/E7/E8/E5/E6/E7/E8	13	76/62/62/62/53/62/62/63/53	sat_039	Sat_417	6.97/3.29/5.16/4.31/3.33/3.29/5.16/3.58/3.33	1.14/3.02/2.28/5.22/3.49/3.02/2.28/7.69/10.72	-9.55/15.15/16.14/14.20/-9.59/15.15/16.14/13.27/-9.59	72.5/58.5/59.5/58.5/47.5/58.5/59.5/59.5/47.5	80.5/64.5/65.5/65.5/58.5/64.5/65.5/68.5/58.5	IM/IM/IM/IM/IM/ICIM/ICIM/ICIM/ICIM
qPH-F-2	E1/E2	13	108/106	satt334	SOYHSP176	3.56/6.81	1.17/0.85	5.45/8.43	102.5	112.5/109.5	IM
qPH-F-3	E1	13	78	Sat_417	satt334	4.0848	1.1165	-5.2526	71.5	82.5	IM
qPH-F-4	E2	13	123	SOYHSP176	satt374	6.1422	1.9868	12.8139	117.5	127.5	IM
qPH-B2-1	E1	14	11	sat_009	satt474	2.5944	0.7899	5.1234	5.5	11.5	IM
qPH-B2-2	E2	14	68	Satt070	satt577	3.3703	2.7582	15.4515	64.5	72.5	IM
qPH-E-1	E2	15	64	Satt045	Satt483	3.3445	0.7462	7.919	63.5	70.5	IM
qPH-E-2	E1	15	23	satt231	satt685	3.0126	3.6697	-5.894	17.5	27.5	ICIM
qPH-E-3	E2	15	62	satt651	Satt045	2.6734	0.3707	-6.1193	59.5	62.5	IM
qPH-J-1	E1/E2	16	46	Satt414	Sat_255	2.86/4.49	0.79/0.55	-4.55/-6.92	42.5/43.5	52.5-51.5	IM
qPH-J-2	E1/E2	16	24/19	Satt596	Satt414	2.54/6.00	1.15/2.27	5.45/13.89	9.5/14.5	32.5/30.5	IM
qPH-J-3	E8	16	55	Sat_255	sat_394	2.6166	9.6896	13.013	46.5	61.5	IM
qPH-D1-1	E1/E2	17	75	sat_333	sat_194	3.78/4.80	1.85/0.91	7.71/9.77	70.5	79.5/80.5	IM
qPH-D1-2	E1/E2	17	59/58	satt186	sat_333	2.58/4.14	1.18/0.78	5.93/8.63	52.5	66.5/64.5	IM
qPH-G-1	E1	18	35	sat_210	AW734137	2.6597	0.9877	5.4981	31.5	44.5	IM
qPH-G-2	E1/E2	18	8/9	sat_403	satt309	4.53/5.51	2.55/1.44	7.99/10.86	0/4.5	13.5/14.5	IM
qPH-L-1	E1/E1/E2	19	52	sat_195	satt448	4.67/4.58/8.20	3.02/14.83/14.00	13.19/11.54/16.03	49.5	51.5/60.5/55.5	IM/ICIM/ICIM
qPH-L-2	E2	19	64	satt448	satt182	5.4307	1.2677	12.0041	58.5	68.5	IM
qPH-I-1	E2	20	13	sat_268	sat_170	3.5178	2.1274	14.0065	7.5	18.5	IM
