# Supplementary material for: Linkage Analysis and Multi-Locus Genome-Wide Association Studies Identify QTNs Controlling Soybean Plant Height
Source: Front Plant Sci. 2020 Feb 14;11:9. doi: 10.3389/fpls.2020.00009 (PMC7033546; doi:10.3389/fpls.2020.00009)
Supplement: Supplementary file 5 [file Table_4.xlsx]

## Sheet: Sheet1
Table S4 Details of overlapping loci detected in linkage analysis and multi-locus GWAS
QTLs	Environments	Chromosomes	LeftMarker	Left position(Mb)	RightMarker	Right position(Mb)	LOD	PVE(%)	Add	Methods
qPH-C1-1	E1/E2/E2	4	Satt565	0.51	Satt713	42.98	3.79/13.46/10.84	1.91/2.74/19.55	6.95/15.47/12.80	IM/IM/ICIM
AX-157176525	E3	4	10.95				3.2462	16.4724		mrMLM
AX-157526374	E6	4	24.55				3.7584	8.8554		ISIS EM-BLASSO
qPH-F-1	E2/E5/E6/E7/E8/E5/E6/E7/E8	13	Sat_039	1.91	Sat_417	43.08	6.97/3.29/5.16/4.31/3.33/3.29/5.16/3.58/3.33	1.14/3.02/2.28/5.22/3.49/3.02/2.28/7.69/10.72	-9.55/15.15/16.14/14.20/-9.59/15.15/16.14/13.27/-9.59	IM/IM/IM/IM/IM/ICIM/ICIM/ICIM/ICIM
AX-157278476	E5	13	11.18				4.49/3.46/4.44	16.93/12.08/11.98		mrMLM/FASTmrMLM/FASTmrEMMA
AX-157296110	E9	13	42.9				3.5545	16.2979		mrMLM
