# Supplementary material for: Linkage Analysis and Multi-Locus Genome-Wide Association Studies Identify QTNs Controlling Soybean Plant Height
Source: Front Plant Sci. 2020 Feb 14;11:9. doi: 10.3389/fpls.2020.00009 (PMC7033546; doi:10.3389/fpls.2020.00009)
Supplement: Supplementary file 6 [file Table_5.xlsx]

## Sheet: Sheet1
Table S5 QTNs identified by multi-locus GWAS removed Q.
Environment	Method	Marker	Chromosome	Position (bp)	QTN effect	LOD score	r2 (%)
E1	3	AX-117471905	9	10315984	-7.4551	3.129	5.3967
E3	1	AX-157259857	12	35995117	7.0113	3.7986	13.5621
E3	1,4	AX-157091213	8	42499152	6.02,4.15	3.54,3.55	10.47,5.47
E3	4	AX-157176525	4	10948200	4.4702	4.0744	7.6103
E5	1,3	AX-157278476	13	11184314	-8.44,-14.73	5.3218	16.36,12.39
E7	1,2	AX-157134629	18	3220098	-6.82,-10.32	3.4873	11.52,6.99
E9	1,2	AX-157296110	13	42895901	9.34,15.82	4.5962	14.13,10.06
mrMLM, FASTmrMLM, FASTmrEMMA, pLARmEB, and ISIS EM-BLASSO are indicated by 1 to 5, respectively.
